# Supplementary material for: The development of a data dictionary with clinical variables for artificial intelligence-driven tools in research on abdominal aortic aneurysms and peripheral arterial disease
Source: Eur Heart J Digit Health. 2025 Aug 20;6(6):1104–12. doi: 10.1093/ehjdh/ztaf091 (PMC12629649; doi:10.1093/ehjdh/ztaf091)
Supplement: ztaf091_Supplementary_Data [file ztaf091_supplementary_data.zip]

Archive with 4 entries (4 files):
- Supplementary_Table_S1_PAD_Data_Dictionary_27-6-25.docx
- Supplementary_Table_S2_AAA_Data_Dictionary_27-6-25.docx
- Supplementary_Table_S3_Discussion_Points.docx
- ztaf091_Supplementary_Data.zip
